# Supplementary material for: Sex-Specific Dietary Patterns and Social Behaviour in Low-Risk Individuals
Source: Nutrients. 2023 Apr 11;15(8):1832. doi: 10.3390/nu15081832 (PMC10146290; doi:10.3390/nu15081832)
Supplement: Supplementary file 1 [file nutrients-15-01832-s001.zip]

Archive with 1 entries (1 files):
- nutrients-2307436-supplementary.pdf
